# Supplementary material for: Reoccurring neural stem cell divisions in the adult zebrafish telencephalon are sufficient for the emergence of aggregated spatiotemporal patterns
Source: PLoS Biol. 2020 Dec 8;18(12):e3000708. doi: 10.1371/journal.pbio.3000708 (PMC7748264; doi:10.1371/journal.pbio.3000708)
Supplement: S1 Table — DLS, double-labeled S-phase; NSC, neural stem cell. (XLSX) [file pbio.3000708.s005.xlsx]

## Sheet: Sheet1
Experiment	NSCs	T1	T2	T1 NSCs	T2 NSCs	Re-divisions	NSC re-divisions	DLS cells	DLS NSCs
Interval 9h H1	2102	79	57	44	28	0	0	47	25
Interval 9h H2	2382	81	70	58	49	0	0	50	37
Interval 9h H3	2351	61	64	40	46	0	0	35	24
Interval 9h H4	2467	85	66	52	37	0	0	41	28
Interval 18h H1	2867	103	53	65	17	2	0	3	0
Interval 18h H2	2125	59	66	40	38	2	2	3	2
Interval 18h H3	2389	86	96	41	41	0	0	6	4
Interval 18h H4	1545	76	74	28	30	0	0	26	8
Interval 24h H1	2524	111	132	59	66	0	0	0	0
Interval 24h H2	2156	112	107	54	56	0	0	0	0
Interval 24h H3	3304	120	111	63	46	0	0	0	0
Interval 24h H4	3149	145	124	78	56	0	0	0	0
Interval 24h H5	1565	91	123	55	60	6	5	1	1
Interval 24h H6	1567	75	100	45	45	2	1	3	2
Interval 24h H7	2097	28	101	14	44	0	0	0	0
Interval 24h H8	2576	78	65	45	44	12	11	4	3
Interval 24h H9	2099	82	44	35	28	10	9	3	0
Interval 24h H10	2500	202	145	96	77	42	13	9	8
Interval 24h H11	2859	294	202	117	117	63	28	7	5
Interval 24h H12	2447	162	113	59	56	26	19	2	0
Interval 24h H13	2305	161	77	57	46	22	17	2	1
Interval 24h H14	1976	164	117	73	51	22	15	6	6
Interval 24h H15	2549	202	146	68	58	36	12	7	3
Interval 32h H1	2628	103	72	71	43	16	14	0	0
Interval 32h H2	2542	82	67	46	31	8	5	0	0
Interval 32h H3	2325	57	57	22	23	9	4	0	0
Interval 32h H4	2801	155	73	63	28	16	5	0	0
Interval 48h H1	1806	75	74	30	48	11	5	0	0
Interval 48h H2	2243	111	73	49	43	15	11	0	0
Interval 48h H3	3135	156	101	83	75	17	15	0	0
Interval 48h H4	1882	56	67	23	29	7	2	0	0
Interval 72h H1	2943	159	114	64	50	26	11	0	0
Interval 72h H2	2260	95	69	44	28	14	7	0	0
Interval 72h H3	3009	166	91	93	55	22	16	0	0
Interval 72h H4	3319	169	129	88	79	24	14	0	0
Interval 72h H5	3013	163	67	90	29	16	7	0	0
