# Supplementary material for: Reoccurring neural stem cell divisions in the adult zebrafish telencephalon are sufficient for the emergence of aggregated spatiotemporal patterns
Source: PLoS Biol. 2020 Dec 8;18(12):e3000708. doi: 10.1371/journal.pbio.3000708 (PMC7748264; doi:10.1371/journal.pbio.3000708)
Supplement: S1 Data — (XLSX) [file pbio.3000708.s006.xlsx]

## Sheet: S3C Fig
Brain	counted BrdU + clones	NSC-BrdU + clones	BrdU+ EdU+		BrdU+ PCNA+		non-GFP-BrdU+Clones	BrdU+ EdU+		BrdU+ PCNA+
1L	60	29	13	0.448276	10	0.344828	31	11	0.354839	5	0.16129
1R	110	44	18	0.409091	19	0.431818	66	27	0.409091	13	0.19697
2R	49	20	6	0.3	11	0.55	29	10	0.344828	7	0.241379
3L	39	14	5	0.357143	4	0.285714	25	2	0.08	10	0.4
3R	46	15	4	0.266667	5	0.333333	31	5	0.16129	13	0.419355
4L	45	20	4	0.2	9	0.45	25	8	0.32	8	0.32

## Sheet: S3K Fig
A									B							C							D							E
Category	Brain1	Brain2L	Brain2R	Brain1 %	Brain2L %	Brain2R %	Average			Brain1	Brain2L	Brain2R	Average	Stdev		Brain 1L+1R	L1-L2-	L1+ L2-	L1-L2+	L1+L2+	Total		Brain2R	L1-L2-	L1+ L2-	L1-L2+	L1+L2+	Total		Brain2L	L1-L2-	L1+ L2-	L1-L2+	L1+L2+	Total
BrdU+ only	9	13	16	0.015625	0.0155875	0.0166493	0.015954		%PCNA+ previously dividing	0.390244	0.470588	0.42	0.426944	0.0406198		BrdU48h/EdU24h	545	17	10	4	576		BrdU48h/EdU24h	915	21	20	5	961		BrdU48h/EdU24h	782	23	25	4	834
EdU+only	2	11	4	0.00347222	0.0131894	0.00416233	0.00694133		% EdU+ previously dividing	0.285714	0.137931	0.2	0.207882	0.0742062		EdU24h/PCNA	529	6	33	8	576		EdU24h/PCNA	902	9	34	16	961		EdU24h/PCNA	768	15	37	14	834
PCNA+only	25	27	29	0.0434028	0.0323741	0.0301769	0.0353179
BrdU+EdU+	4	4	5	0.00694444	0.00479616	0.00520291	0.00564784
EdU+PCNA+	8	14	16	0.0138889	0.0167866	0.0166493	0.0157749
BrdU+PCNA+	8	10	5	0.0138889	0.0119904	0.00520291	0.0103607
no marker	520	755	886	0.902778	0.905276	0.921956	0.910003
Total	576	834	961	1	1	1	1
